# Supplementary material for: Biventricular takotsubo syndrome complicated with cardiogenic shock and shark fin sign requiring ECPELLA: a case report
Source: Eur Heart J Case Rep. 2025 Jul 28;9(8):ytaf366. doi: 10.1093/ehjcr/ytaf366 (PMC12342952; doi:10.1093/ehjcr/ytaf366)
Supplement: ytaf366_Supplementary_Data [file ytaf366_supplementary_data.zip]

Archive with 6 entries (6 files):
- Suppl Fig 1.jpg
- Table S1.docx
- Video 1.mp4
- Video 2.mp4
- Video 3.mp4
- Video 4.mp4
